# Supplementary material for: Highly Specific and Rapid Detection of Hepatitis C Virus Using RT-LAMP-Coupled CRISPR–Cas12 Assay
Source: Diagnostics (Basel). 2022 Jun 23;12(7):1524. doi: 10.3390/diagnostics12071524 (PMC9317538; doi:10.3390/diagnostics12071524)
Supplement: Supplementary file 1 [file diagnostics-12-01524-s001.zip]

Archive with 1 entries (1 files):
- diagnostics-1767661-supplementary.pdf
